# Supplementary material for: Development of a Time-Resolved Fluorescent Microsphere Test Strip for Rapid, On-Site, and Sensitive Detection of Picoxystrobin in Vegetables
Source: Foods. 2024 Jan 28;13(3):423. doi: 10.3390/foods13030423 (PMC10855143; doi:10.3390/foods13030423)
Supplement: Supplementary file 1 [file foods-13-00423-s001.zip]

Archive with 1 entries (1 files):
- foods-2817640-supplementary material.pdf
